# Supplementary material for: Development of a high-affinity anti-bovine PD-1 rabbit–bovine chimeric antibody using an efficient selection and large production system
Source: Vet Res. 2023 Sep 27;54:82. doi: 10.1186/s13567-023-01213-6 (PMC10537840; doi:10.1186/s13567-023-01213-6)
Supplement: Supplementary file 1 — Additional file 1. Animals used in the experiment of antibody administration. Six BLV-infected cattle (Holstein, female) were used for the administration experiments of Boch1D10F1 and meloxicam to evaluate their antiviral effects in vivo. [file 13567_2023_1213_MOESM1_ESM.xlsx]

## Sheet: Addtinal file 1
Additional file 1. Animals used in the experiment of antibody administration.
Animal ID	AL1	AL2	AL3	PL1	PL2	PL3
Age	15 months old	15 months old	110 months old	75 months old	59 months old	102 months old
Breed	Holstein	Holstein	Holstein	Holstein	Holstein	Holstein
Sex	female	female	female	female	female	female
Disease stage of BLV infection*	AL	AL	AL	PL	PL	PL
Body weight	306 kg	374 kg	768 kg	Unknown	756 kg	808 kg
Administration dose of Boch1D10F1	-	1 mg/kg, i.v.	1 mg/kg, i.v.	-	2 mg/kg, i.v.	2 mg/kg, i.v.
Administration dose of Meloxicam	-	-	0.5 mg/kg, s.c. once two weeks 3 times	-	-	0.5 mg/kg, s.c. once two weeks 3 times
* AL, aleukemic; PL, persistent lymphocytosis
